# Supplementary material for: ﻿Peperomia kauaiana (Piperaceae), a new alternate-leaved species from Kaua‘i, Hawaiian Islands and notes on two possibly extinct Hawaiian Peperomia
Source: PhytoKeys. 2026 Jan 12;269:113–29. doi: 10.3897/phytokeys.269.173971 (PMC12817057; doi:10.3897/phytokeys.269.173971)
Supplement: XML Treatment for Peperomia kauaiana [file phytokeys.269.173971-treatment1.xml]

<!DOCTYPE tp:taxon-treatment
  PUBLIC "-//TaxonX//DTD Taxonomic Treatment Publishing DTD v0 20100105//EN" "tax-treatment-NSO.dtd">
<tp:taxon-treatment xmlns:tp="http://www.plazi.org/taxpub"><tp:treatment-meta><kwd-group><label>Taxon classification</label><kwd>
              <named-content content-type="kingdom">Plantae</named-content>
            </kwd><kwd>
              <named-content content-type="order">Piperales</named-content>
            </kwd><kwd>
              <named-content content-type="family">Piperaceae</named-content>
            </kwd></kwd-group><mixed-citation publication-type="journal"><person-group><name><surname>Wood</surname><given-names>Kenneth R.</given-names></name><name><surname>Wagner</surname><given-names>Warren L.</given-names></name><name><surname>Fawcett</surname><given-names>Susan</given-names></name></person-group><article-title>﻿<italic><tp:taxon-name><tp:taxon-name-part taxon-name-part-type="genus" reg="Peperomia">Peperomia</tp:taxon-name-part> <tp:taxon-name-part taxon-name-part-type="species" reg="kauaiana">kauaiana</tp:taxon-name-part></tp:taxon-name></italic> (<tp:taxon-name><tp:taxon-name-part taxon-name-part-type="family">Piperaceae</tp:taxon-name-part></tp:taxon-name>), a new alternate-leaved species from Kaua‘i, Hawaiian Islands and notes on two possibly extinct Hawaiian <italic><tp:taxon-name><tp:taxon-name-part taxon-name-part-type="genus" reg="Peperomia">Peperomia</tp:taxon-name-part></tp:taxon-name></italic></article-title><source>PhytoKeys</source><day>12</day><month>01</month><year>2026</year><volume>269</volume><fpage>113</fpage><lpage>129</lpage><pub-id pub-id-type="doi">10.3897/phytokeys.269.173971</pub-id></mixed-citation></tp:treatment-meta><tp:nomenclature><label>﻿</label><tp:taxon-name><object-id xmlns:xlink="http://www.w3.org/1999/xlink" content-type="arpha" xlink:type="simple">6C345A09-A9E1-5307-8B1B-4D7AEC5D749B</object-id>
            <tp:taxon-name-part taxon-name-part-type="genus" reg="Peperomia">Peperomia</tp:taxon-name-part>
            <tp:taxon-name-part taxon-name-part-type="species" reg="kauaiana">kauaiana</tp:taxon-name-part>
            <object-id xmlns:xlink="http://www.w3.org/1999/xlink" content-type="ipni" xlink:type="simple">urn:lsid:ipni.org:names:77374762-1</object-id>
          </tp:taxon-name><tp:taxon-authority>K.R.Wood &amp; W.L.Wagner</tp:taxon-authority><tp:taxon-status xmlns:xlink="http://www.w3.org/1999/xlink" xlink:type="simple">sp. nov.</tp:taxon-status><xref ref-type="fig" rid="F1">Figs 1</xref><xref ref-type="fig" rid="F2">, 2</xref><xref ref-type="fig" rid="F3">, 3A–C</xref><xref ref-type="fig" rid="F4">, 4</xref></tp:nomenclature><tp:treatment-sec sec-type="diagnosis" id="SECID0ERIAC"><title>Diagnosis.</title><p><italic><tp:taxon-name><tp:taxon-name-part taxon-name-part-type="genus" reg="Peperomia">Peperomia</tp:taxon-name-part> <tp:taxon-name-part taxon-name-part-type="species" reg="kauaiana">kauaiana</tp:taxon-name-part></tp:taxon-name></italic> is morphologically most similar to <italic><tp:taxon-name><tp:taxon-name-part taxon-name-part-type="genus" reg="Peperomia">P.</tp:taxon-name-part> <tp:taxon-name-part taxon-name-part-type="species" reg="degeneri">degeneri</tp:taxon-name-part></tp:taxon-name></italic> Yunck. from which it differs by the following combination of characteristics: stem internodes 3–5 mm long (vs. 10–15 mm long), leaves 5- to 7-nerved, ovate to ovate-orbicular, 0.5–1.4(–1.8) cm long, margins revolute (vs. leaves 3-nerved, elliptic to oblong-elliptic, 1.5–2(–3.5) cm long, margins flat), petioles 0.2–0.5 cm long (vs. petioles 0.8–1.2 cm long) and spikes 1.1–1.7(–2.2) cm long (vs. spikes 2.5–4.8 cm long).</p><fig id="F1" position="float" orientation="portrait"><object-id xmlns:xlink="http://www.w3.org/1999/xlink" content-type="doi" xlink:type="simple">10.3897/phytokeys.269.173971.figure1</object-id><object-id xmlns:xlink="http://www.w3.org/1999/xlink" content-type="arpha" xlink:type="simple">DF2EA8A2-34BB-5375-BC69-62F5301ED989</object-id><label>Figure 1.</label><caption><p><italic><tp:taxon-name><tp:taxon-name-part taxon-name-part-type="genus" reg="Peperomia">Peperomia</tp:taxon-name-part> <tp:taxon-name-part taxon-name-part-type="species" reg="kauaiana">kauaiana</tp:taxon-name-part></tp:taxon-name></italic><bold>A.</bold> Plant with lower stem rooting at nodes; <bold>B.</bold> Upper portion of plant with short spikes and detail of leaf venation pattern and pubescence. Drawn from: <bold>A</bold><italic>Wood 18149</italic> (isotype, US) <bold>B</bold> field photos, Wai‘ahi, 22 Oct 2020, <italic>Wood et al. 18580</italic>. Illustration by Alice Tangerini.</p></caption><graphic xmlns:xlink="http://www.w3.org/1999/xlink" xlink:href="phytokeys-269-113_article-173971__-g001.jpg" position="float" orientation="portrait" xlink:type="simple" id="oo_1509574.jpg"><uri content-type="original_file" xlink:type="simple">https://binary.pensoft.net/fig/1509574</uri></graphic></fig><fig id="F2" position="float" orientation="portrait"><object-id xmlns:xlink="http://www.w3.org/1999/xlink" content-type="doi" xlink:type="simple">10.3897/phytokeys.269.173971.figure2</object-id><object-id xmlns:xlink="http://www.w3.org/1999/xlink" content-type="arpha" xlink:type="simple">A859D04B-F587-5345-B31A-A5D138180D6D</object-id><label>Figure 2.</label><caption><p><italic><tp:taxon-name><tp:taxon-name-part taxon-name-part-type="genus" reg="Peperomia">Peperomia</tp:taxon-name-part> <tp:taxon-name-part taxon-name-part-type="species" reg="kauaiana">kauaiana</tp:taxon-name-part></tp:taxon-name></italic><bold>A.</bold> Fertile plant showing pubescent adaxial leaf surface and terminal spike; <bold>B.</bold> Same plant showing pubescent abaxial leaf surface with distinctive primary and secondary venation and alternate revolute leaves. Field photos: <bold>A, B</bold> Wai‘ahi, 22 Oct 2020, <italic>Wood et al.18580</italic>.</p></caption><graphic xmlns:xlink="http://www.w3.org/1999/xlink" xlink:href="phytokeys-269-113_article-173971__-g002.jpg" position="float" orientation="portrait" xlink:type="simple" id="oo_1509575.jpg"><uri content-type="original_file" xlink:type="simple">https://binary.pensoft.net/fig/1509575</uri></graphic></fig><fig id="F3" position="float" orientation="portrait"><object-id xmlns:xlink="http://www.w3.org/1999/xlink" content-type="doi" xlink:type="simple">10.3897/phytokeys.269.173971.figure3</object-id><object-id xmlns:xlink="http://www.w3.org/1999/xlink" content-type="arpha" xlink:type="simple">01866D4F-3E4B-5AC0-AE03-C9AAA47087D6</object-id><label>Figure 3.</label><caption><p><bold>A</bold>–<bold>C.</bold><italic><tp:taxon-name><tp:taxon-name-part taxon-name-part-type="genus" reg="Peperomia">Peperomia</tp:taxon-name-part> <tp:taxon-name-part taxon-name-part-type="species" reg="kauaiana">kauaiana</tp:taxon-name-part></tp:taxon-name></italic>, fertile plants <italic>in situ</italic>, decumbent to sub-erect habit with terminal spikes, terrestrial in moss; <bold>D.</bold> View from Kawaikini looking south along the windward ridgeline of eastern Kaua‘i showing buttressed ridges descending to the east (left), which are prime habitat for <italic><tp:taxon-name><tp:taxon-name-part taxon-name-part-type="genus" reg="Peperomia">Peperomia</tp:taxon-name-part> <tp:taxon-name-part taxon-name-part-type="species" reg="kauaiana">kauaiana</tp:taxon-name-part></tp:taxon-name></italic>. Field photos: <bold>A, B</bold> Wai‘ahi, 4 Apr 2019, <italic>Wood et al. 18149</italic><bold>C</bold> Wai‘ahi, 22 Oct 2020, <italic>Wood et al. 18580</italic><bold>D</bold> photo taken 28 Jan 2022.</p></caption><graphic xmlns:xlink="http://www.w3.org/1999/xlink" xlink:href="phytokeys-269-113_article-173971__-g003.jpg" position="float" orientation="portrait" xlink:type="simple" id="oo_1509576.jpg"><uri content-type="original_file" xlink:type="simple">https://binary.pensoft.net/fig/1509576</uri></graphic></fig><fig id="F4" position="float" orientation="portrait"><object-id xmlns:xlink="http://www.w3.org/1999/xlink" content-type="doi" xlink:type="simple">10.3897/phytokeys.269.173971.figure4</object-id><object-id xmlns:xlink="http://www.w3.org/1999/xlink" content-type="arpha" xlink:type="simple">2F90D9B1-74D2-537E-B591-EDA774C62FA1</object-id><label>Figure 4.</label><caption><p>Distribution map with red dots indicating the three known locations of <italic><tp:taxon-name><tp:taxon-name-part taxon-name-part-type="genus" reg="Peperomia">Peperomia</tp:taxon-name-part> <tp:taxon-name-part taxon-name-part-type="species" reg="kauaiana">kauaiana</tp:taxon-name-part></tp:taxon-name></italic>, Kaua‘i, Hawaiian Islands. Upper right dot is the Makaleha site, middle dot is the Wai‘ahi site and lower dot is the Wahiawa site.</p></caption><graphic xmlns:xlink="http://www.w3.org/1999/xlink" xlink:href="phytokeys-269-113_article-173971__-g004.jpg" position="float" orientation="portrait" xlink:type="simple" id="oo_1509577.jpg"><uri content-type="original_file" xlink:type="simple">https://binary.pensoft.net/fig/1509577</uri></graphic></fig></tp:treatment-sec><tp:treatment-sec sec-type="material" id="SECID0E5NAC"><title>Type.</title><p><bold>USA. Hawaiian Islands, Kaua‘i</bold>: • Līhu‘e District, Wai‘ahi, <named-content xmlns:xlink="http://www.w3.org/1999/xlink" content-type="dwc:verbatimCoordinates" xlink:type="simple"><named-content content-type="geo-json" specific-use="{&#34;type&#34;:&#34;Point&#34;,&#34;coordinates&#34;:[-159.501,22.014]}" id="NCID0EJOAC" xlink:type="simple">22.014, -159.501</named-content></named-content>, 830 m alt., 4 Apr 2019 (fl. &amp; fr.), <italic>Wood, Perlman &amp; Query 18149</italic> (holotype: PTBG 1000067990!; isotypes: BISH!, CAS!, MO!, NY!, US!).</p></tp:treatment-sec><tp:treatment-sec sec-type="description" id="SECID0EQOAC"><title>Description.</title><p><bold><italic><tp:taxon-name><tp:taxon-name-part taxon-name-part-type="genus" reg="Herb">Herb</tp:taxon-name-part></tp:taxon-name></italic></bold>, terrestrial, stems dark red to red-purple, decumbent or occasionally sub-erect, rooting at nodes, unbranched, rarely 2- to 3-branched in the upper part, 3–8 cm long, 1–2 mm in diameter towards the base; internodes 3–5 mm long, densely appressed hirtellous to strigulose, the hairs 0.3–0.5 mm long. <bold><italic>Leaves</italic></bold> alternate, thinly firm and fleshy, drying chartaceous, ovate, ovate-orbicular, rarely elliptic-ovate, 5–14(–18) mm × 4–11(–14) mm, palmately 5- to 7-nerved, upper surface dull, dark green, moderately appressed hirtellous, lower surface with veins usually dark red to purple, intercostal areas pale pink to red-purple or rarely green, moderately appressed hirtellous, margins revolute, apex acute, base subcordate to rounded or obtuse, rarely cuneate, petioles 2–5 mm long, densely appressed hirtellous. <bold><italic><tp:taxon-name><tp:taxon-name-part taxon-name-part-type="genus" reg="Spikes">Spikes</tp:taxon-name-part></tp:taxon-name></italic></bold> 1, rarely 2, terminal, 11–17(–22) mm long, peduncles red to purple, 4–7 × 0.3–0.4 mm, moderately appressed hirtellous, sometimes densely towards base, the fertile rachis glabrous, yellow-green, 7–14 × 1 mm, flowers moderately congested, bracts orbicular, ca. 0.5 mm diameter, stamens ellipsoidal, 2, ovary ovoid, apex oblique; stigmas terminal, shallowly cleft to bi-lobed. <bold><italic>Fruits</italic></bold> ovoid, 0.3–0.5(–0.8) mm long, dark brown, covered with sticky papillae.</p></tp:treatment-sec><tp:treatment-sec sec-type="material" id="SECID0EOPAC"><title>Additional specimens examined</title><p><bold>(paratypes). USA. Hawaiian Islands, Kaua‘i: Kōloa District</bold>, • <bold>Wahiawa</bold>, 670–975 m alt., 13 Apr 1991 (fr.), <italic>Flynn et al. 4595</italic> (BISH, PTBG, US) • <bold>Kawaihau District, Makaleha Mountains</bold>, 823–920 m alt., 2 Jul 1993 (fl. &amp; fr.), <italic>Flynn et al. 5398</italic> (PTBG) • <bold>Līhu‘e District, Wai‘ahi</bold>, 847 m alt., 22 Oct 2020 (fl. &amp; fr.), <italic>Wood et al. 18580</italic> (BISH, CAS, PTBG, US).</p></tp:treatment-sec><tp:treatment-sec sec-type="phenology" id="SECID0EDAAE"><title>Phenology.</title><p><italic><tp:taxon-name><tp:taxon-name-part taxon-name-part-type="genus" reg="Peperomia">Peperomia</tp:taxon-name-part> <tp:taxon-name-part taxon-name-part-type="species" reg="kauaiana">kauaiana</tp:taxon-name-part></tp:taxon-name></italic> has been observed with flower and fruit during April, July and October.</p></tp:treatment-sec><tp:treatment-sec sec-type="etymology" id="SECID0EUAAE"><title>Etymology.</title><p>The epithet refers to the island of Kaua‘i, oldest and most floristically rich of all the high Hawaiian Islands and the only known location for <italic><tp:taxon-name><tp:taxon-name-part taxon-name-part-type="genus" reg="Peperomia">Peperomia</tp:taxon-name-part> <tp:taxon-name-part taxon-name-part-type="species" reg="kauaiana">kauaiana</tp:taxon-name-part></tp:taxon-name></italic>.</p></tp:treatment-sec><tp:treatment-sec sec-type="Vernacular name" id="SECID0EFBAE"><title>Vernacular name.</title><p>‘Ala‘ala wai nui is the Hawaiian name for related species. Hawaiians used the ash of their burned leaves and stems as a grey-green dye in kapa making (<xref ref-type="bibr" rid="B12">Krauss 2001</xref>).</p></tp:treatment-sec><tp:treatment-sec sec-type="Affinities" id="SECID0EPBAE"><title>Affinities.</title><p><xref ref-type="bibr" rid="B13">Lim et al. (2019)</xref> presented a phylogenetic analysis of plastomes that indicate four major lineages of <italic><tp:taxon-name><tp:taxon-name-part taxon-name-part-type="genus" reg="Peperomia">Peperomia</tp:taxon-name-part></tp:taxon-name></italic> within the Hawaiian archipelago. Although many relationships within these clades are poorly resolved, additional preliminary analyses, based on recently developed target-enrichment nuclear data using the <italic>Angiosperms353</italic> probe set, corresponds closely with the findings of <xref ref-type="bibr" rid="B13">Lim et al. (2019)</xref>. The four colonisation events of <italic><tp:taxon-name><tp:taxon-name-part taxon-name-part-type="genus" reg="Peperomia">Peperomia</tp:taxon-name-part></tp:taxon-name></italic> to the Hawaiian Islands represent the largest number of colonisation events of any flowering plant genus to the archipelago (<xref ref-type="bibr" rid="B7">Howarth et al. 1997</xref>; <xref ref-type="bibr" rid="B11">Keeley and Funk 2011</xref>; <xref ref-type="bibr" rid="B13">Lim et al. 2019</xref>). Based on morphological similarity, <italic><tp:taxon-name><tp:taxon-name-part taxon-name-part-type="genus" reg="Peperomia">Peperomia</tp:taxon-name-part> <tp:taxon-name-part taxon-name-part-type="species" reg="kauaiana">kauaiana</tp:taxon-name-part></tp:taxon-name></italic> belongs to the largest of these radiations, designated as ‘Hawaiian radiation A’ by <xref ref-type="bibr" rid="B13">Lim et al. (2019)</xref>.</p><p>Morphologically, <italic><tp:taxon-name><tp:taxon-name-part taxon-name-part-type="genus" reg="Peperomia">Peperomia</tp:taxon-name-part> <tp:taxon-name-part taxon-name-part-type="species" reg="kauaiana">kauaiana</tp:taxon-name-part></tp:taxon-name></italic> is most similar to <italic><tp:taxon-name><tp:taxon-name-part taxon-name-part-type="genus" reg="Peperomia">P.</tp:taxon-name-part> <tp:taxon-name-part taxon-name-part-type="species" reg="degeneri">degeneri</tp:taxon-name-part></tp:taxon-name></italic> (Moloka‘i, Fig. <xref ref-type="fig" rid="F5">5</xref>), with both species having very small, strictly alternate leaves that are hirsute to densely hirtellous on both sides, yet <italic><tp:taxon-name><tp:taxon-name-part taxon-name-part-type="genus" reg="Peperomia">P.</tp:taxon-name-part> <tp:taxon-name-part taxon-name-part-type="species" reg="kauaiana">kauaiana</tp:taxon-name-part></tp:taxon-name></italic> is generally a smaller plant and has revolute rather than flat leaf margins, along with other distinguishing characters noted in the diagnosis. Superficially, <italic><tp:taxon-name><tp:taxon-name-part taxon-name-part-type="genus" reg="Peperomia">P.</tp:taxon-name-part> <tp:taxon-name-part taxon-name-part-type="species" reg="kauaiana">kauaiana</tp:taxon-name-part></tp:taxon-name></italic> can be confused with <italic><tp:taxon-name><tp:taxon-name-part taxon-name-part-type="genus" reg="Peperomia">P.</tp:taxon-name-part> <tp:taxon-name-part taxon-name-part-type="species" reg="cookiana">cookiana</tp:taxon-name-part></tp:taxon-name></italic> C.DC. (Kaua‘i, O‘ahu, Moloka‘i, Lāna‘i, Maui and Big Island of Hawai‘i), as both are relatively small herbs and have hirsute to hirtellous leaves and internodes. However, <italic><tp:taxon-name><tp:taxon-name-part taxon-name-part-type="genus" reg="Peperomia">P.</tp:taxon-name-part> <tp:taxon-name-part taxon-name-part-type="species" reg="kauaiana">kauaiana</tp:taxon-name-part></tp:taxon-name></italic> has alternate leaves and <italic><tp:taxon-name><tp:taxon-name-part taxon-name-part-type="genus" reg="Peperomia">P.</tp:taxon-name-part> <tp:taxon-name-part taxon-name-part-type="species" reg="cookiana">cookiana</tp:taxon-name-part></tp:taxon-name></italic> has opposite or whorled leaves, 2–4 per node. Although <italic><tp:taxon-name><tp:taxon-name-part taxon-name-part-type="genus" reg="Peperomia">P.</tp:taxon-name-part> <tp:taxon-name-part taxon-name-part-type="species" reg="alternifolia">alternifolia</tp:taxon-name-part></tp:taxon-name></italic> Yunck. (Moloka‘i, Lāna‘i and Maui, Fig. <xref ref-type="fig" rid="F6">6B</xref>) and <italic><tp:taxon-name><tp:taxon-name-part taxon-name-part-type="genus" reg="Peperomia">P.</tp:taxon-name-part> <tp:taxon-name-part taxon-name-part-type="species" reg="oahuensis">oahuensis</tp:taxon-name-part></tp:taxon-name></italic> C.DC. (Kaua‘i and O‘ahu, Fig. <xref ref-type="fig" rid="F6">6C</xref>) are alternate-leaved like <italic><tp:taxon-name><tp:taxon-name-part taxon-name-part-type="genus" reg="Peperomia">P.</tp:taxon-name-part> <tp:taxon-name-part taxon-name-part-type="species" reg="kauaiana">kauaiana</tp:taxon-name-part></tp:taxon-name></italic>, they differ in being entirely glabrous, whereas <italic><tp:taxon-name><tp:taxon-name-part taxon-name-part-type="genus" reg="Peperomia">P.</tp:taxon-name-part> <tp:taxon-name-part taxon-name-part-type="species" reg="kauaiana">kauaiana</tp:taxon-name-part></tp:taxon-name></italic> has hirsute to hirtellous leaves, petioles, internodes and peduncles. The only other species that could potentially be confused with <italic><tp:taxon-name><tp:taxon-name-part taxon-name-part-type="genus" reg="Peperomia">P.</tp:taxon-name-part> <tp:taxon-name-part taxon-name-part-type="species" reg="kauaiana">kauaiana</tp:taxon-name-part></tp:taxon-name></italic> is <italic><tp:taxon-name><tp:taxon-name-part taxon-name-part-type="genus" reg="Peperomia">P.</tp:taxon-name-part> <tp:taxon-name-part taxon-name-part-type="species" reg="latifolia">latifolia</tp:taxon-name-part></tp:taxon-name></italic> Miq. (Kaua‘i, O‘ahu, Moloka‘i, Lāna‘i, Maui and Big Island of Hawai‘i, Fig. <xref ref-type="fig" rid="F6">6A</xref>), yet <italic><tp:taxon-name><tp:taxon-name-part taxon-name-part-type="genus" reg="Peperomia">P.</tp:taxon-name-part> <tp:taxon-name-part taxon-name-part-type="species" reg="kauaiana">kauaiana</tp:taxon-name-part></tp:taxon-name></italic> differs from <italic><tp:taxon-name><tp:taxon-name-part taxon-name-part-type="genus" reg="Peperomia">P.</tp:taxon-name-part> <tp:taxon-name-part taxon-name-part-type="species" reg="latifolia">latifolia</tp:taxon-name-part></tp:taxon-name></italic> in having stem internodes 3–5 mm long, densely appressed hirtellous to strigulose (vs. internodes 10–30(–80) mm long, hirsute to subglabrate), leaves strictly alternate 5–14(–18) mm × 4–11(–14) mm, with revolute margins (vs. leaves alternate, opposite or whorled (20–)30–60(–75) mm × (15–)20–50(–65) mm, margins flat), adaxial leaf surface appressed hirtellous (vs. adaxial leaf surface glabrous or hirsute only towards base), petioles 2–5 mm long (vs. petioles 7–20(–30) mm long) and spikes 11–17(–22) mm long, fertile rachis 1 mm wide (vs. spikes (15–)20–80(–150) m long, fertile rachis 2–3 mm wide) (see Table <xref ref-type="table" rid="T1">1</xref> and key to Hawaiian <italic><tp:taxon-name><tp:taxon-name-part taxon-name-part-type="genus" reg="Peperomia">Peperomia</tp:taxon-name-part></tp:taxon-name></italic> with alternate leaves). Note: We examined type collections of <italic><tp:taxon-name><tp:taxon-name-part taxon-name-part-type="genus" reg="Peperomia">P.</tp:taxon-name-part> <tp:taxon-name-part taxon-name-part-type="species" reg="dentulibractea">dentulibractea</tp:taxon-name-part></tp:taxon-name></italic> Miq. (Moloka‘i), <italic><tp:taxon-name><tp:taxon-name-part taxon-name-part-type="genus" reg="Peperomia">P.</tp:taxon-name-part> <tp:taxon-name-part taxon-name-part-type="species" reg="punaluuna">punaluuna</tp:taxon-name-part></tp:taxon-name></italic> C.DC. (O‘ahu), <italic><tp:taxon-name><tp:taxon-name-part taxon-name-part-type="genus" reg="Peperomia">P.</tp:taxon-name-part> <tp:taxon-name-part taxon-name-part-type="species" reg="villipeduncula">villipeduncula</tp:taxon-name-part></tp:taxon-name></italic> C.DC. (O‘ahu) and <italic><tp:taxon-name><tp:taxon-name-part taxon-name-part-type="genus" reg="Peperomia">P.</tp:taxon-name-part> <tp:taxon-name-part taxon-name-part-type="species" reg="waihoiana">waihoiana</tp:taxon-name-part></tp:taxon-name></italic> St.John (Maui), that were later synonymised with <italic><tp:taxon-name><tp:taxon-name-part taxon-name-part-type="genus" reg="Peperomia">P.</tp:taxon-name-part> <tp:taxon-name-part taxon-name-part-type="species" reg="latifolia">latifolia</tp:taxon-name-part></tp:taxon-name></italic> by Yuncker and others (<xref ref-type="bibr" rid="B2">de Condolle 1913</xref>; <xref ref-type="bibr" rid="B22">Yuncker 1933</xref>; <xref ref-type="bibr" rid="B18">Wagner et al. 1990</xref>, <xref ref-type="bibr" rid="B19">1999</xref>) and agree that they fall within the circumscription of <italic><tp:taxon-name><tp:taxon-name-part taxon-name-part-type="genus" reg="Peperomia">P.</tp:taxon-name-part> <tp:taxon-name-part taxon-name-part-type="species" reg="latifolia">latifolia</tp:taxon-name-part></tp:taxon-name></italic>.</p><fig id="F5" position="float" orientation="portrait"><object-id xmlns:xlink="http://www.w3.org/1999/xlink" content-type="doi" xlink:type="simple">10.3897/phytokeys.269.173971.figure5</object-id><object-id xmlns:xlink="http://www.w3.org/1999/xlink" content-type="arpha" xlink:type="simple">EEB6F254-92D7-5FA1-8566-5D8CBA026F99</object-id><label>Figure 5.</label><caption><p><italic><tp:taxon-name><tp:taxon-name-part taxon-name-part-type="genus" reg="Peperomia">Peperomia</tp:taxon-name-part> <tp:taxon-name-part taxon-name-part-type="species" reg="degeneri">degeneri</tp:taxon-name-part></tp:taxon-name></italic> Yunck. Habit showing stems, leaves, spikes and pubescence drawn from: Moloka‘i, Kalua‘aha Valley, 12 Jul 1928, O. <italic>Degeneri &amp; H. Wiebke 3061</italic> (isotype, US). Illustration by Alice Tangerini.</p></caption><graphic xmlns:xlink="http://www.w3.org/1999/xlink" xlink:href="phytokeys-269-113_article-173971__-g005.jpg" position="float" orientation="portrait" xlink:type="simple" id="oo_1509578.jpg"><uri content-type="original_file" xlink:type="simple">https://binary.pensoft.net/fig/1509578</uri></graphic></fig><fig id="F6" position="float" orientation="portrait"><object-id xmlns:xlink="http://www.w3.org/1999/xlink" content-type="doi" xlink:type="simple">10.3897/phytokeys.269.173971.figure6</object-id><object-id xmlns:xlink="http://www.w3.org/1999/xlink" content-type="arpha" xlink:type="simple">96FF4249-0F78-5143-9DAD-E976929AB2FF</object-id><label>Figure 6.</label><caption><p><bold>A.</bold><italic><tp:taxon-name><tp:taxon-name-part taxon-name-part-type="genus" reg="Peperomia">Peperomia</tp:taxon-name-part></tp:taxon-name><tp:taxon-name><tp:taxon-name-part taxon-name-part-type="genus" reg="Peperomia"/><tp:taxon-name-part taxon-name-part-type="species" reg="latifolia">latifolia</tp:taxon-name-part></tp:taxon-name>, in situ</italic>, showing glabrous adaxial leaves with immature and mature pikes; <bold>B.</bold><italic><tp:taxon-name><tp:taxon-name-part taxon-name-part-type="genus" reg="Peperomia">Peperomia</tp:taxon-name-part> <tp:taxon-name-part taxon-name-part-type="species" reg="alternifolia">alternifolia</tp:taxon-name-part></tp:taxon-name>, in situ</italic>, fertile on moss-covered log; <bold>C.</bold><italic><tp:taxon-name><tp:taxon-name-part taxon-name-part-type="genus" reg="Peperomia">Peperomia</tp:taxon-name-part></tp:taxon-name><tp:taxon-name><tp:taxon-name-part taxon-name-part-type="genus" reg="Peperomia"/><tp:taxon-name-part taxon-name-part-type="species" reg="oahuensis">oahuensis</tp:taxon-name-part></tp:taxon-name>, in situ</italic>, fertile and epiphytic on moss covered trunk. Field photos: <bold>A</bold> 17 May 2017, Lumaha‘i Valley, Kaua‘i, <italic>Wood et al. 17396</italic> (PTBG, US), <bold>B</bold> 24 Jan 2007, Honolua Valley, Maui, by Hank Oppenheimer, <bold>C</bold> 18 Jun 2008, Wainiha Valley, Kaua‘i, <italic>Wood et al. 13117</italic> (MBK, PTBG, UC).</p></caption><graphic xmlns:xlink="http://www.w3.org/1999/xlink" xlink:href="phytokeys-269-113_article-173971__-g006.jpg" position="float" orientation="portrait" xlink:type="simple" id="oo_1509579.jpg"><uri content-type="original_file" xlink:type="simple">https://binary.pensoft.net/fig/1509579</uri></graphic></fig><table-wrap id="T1" position="float" orientation="portrait"><label>Table 1.</label><caption><p>Comparison of morphological characters for all five alternate-leaved Hawaiian <italic><tp:taxon-name><tp:taxon-name-part taxon-name-part-type="genus" reg="Peperomia">Peperomia</tp:taxon-name-part></tp:taxon-name></italic> species.</p></caption><table id="TID0EZGAG" rules="all"><tbody><tr><th rowspan="1" colspan="1" style="color: #231f20">Species</th><th rowspan="1" colspan="1" style="color: #231f20">
                    <italic>
                      <tp:taxon-name><tp:taxon-name-part taxon-name-part-type="genus" reg="Peperomia">P.</tp:taxon-name-part> <tp:taxon-name-part taxon-name-part-type="species" reg="alternifolia">alternifolia</tp:taxon-name-part></tp:taxon-name>
                    </italic>
                  </th><th rowspan="1" colspan="1" style="color: #231f20">
                    <italic>
                      <tp:taxon-name><tp:taxon-name-part taxon-name-part-type="genus" reg="Peperomia">P.</tp:taxon-name-part> <tp:taxon-name-part taxon-name-part-type="species" reg="degeneri">degeneri</tp:taxon-name-part></tp:taxon-name>
                    </italic>
                  </th><th rowspan="1" colspan="1" style="color: #231f20">
                    <italic>
                      <tp:taxon-name><tp:taxon-name-part taxon-name-part-type="genus" reg="Peperomia">P.</tp:taxon-name-part> <tp:taxon-name-part taxon-name-part-type="species" reg="kauaiana">kauaiana</tp:taxon-name-part></tp:taxon-name>
                    </italic>
                  </th><th rowspan="1" colspan="1" style="color: #231f20">
                    <italic>
                      <tp:taxon-name><tp:taxon-name-part taxon-name-part-type="genus" reg="Peperomia">P.</tp:taxon-name-part> <tp:taxon-name-part taxon-name-part-type="species" reg="latifolia">latifolia</tp:taxon-name-part></tp:taxon-name>
                    </italic>
                  </th><th rowspan="1" colspan="1" style="color: #231f20">
                    <italic>
                      <tp:taxon-name><tp:taxon-name-part taxon-name-part-type="genus" reg="Peperomia">P.</tp:taxon-name-part> <tp:taxon-name-part taxon-name-part-type="species" reg="oahuensis">oahuensis</tp:taxon-name-part></tp:taxon-name>
                    </italic>
                  </th></tr><tr><td rowspan="1" colspan="1" style="color: #231f20">
                    <bold>Plant length</bold>
                  </td><td rowspan="1" colspan="1" style="color: #231f20">(5–)10–15(–30) cm</td><td rowspan="1" colspan="1" style="color: #231f20">5 cm</td><td rowspan="1" colspan="1" style="color: #231f20">3–8 cm</td><td rowspan="1" colspan="1" style="color: #231f20">1.5–8(–20) cm</td><td rowspan="1" colspan="1" style="color: #231f20">5–30 cm</td></tr><tr><td rowspan="1" colspan="1" style="color: #231f20">
                    <bold>Internode length</bold>
                  </td><td rowspan="1" colspan="1" style="color: #231f20">3–10(–15) mm</td><td rowspan="1" colspan="1" style="color: #231f20">10–15 mm</td><td rowspan="1" colspan="1" style="color: #231f20">3–5 mm</td><td rowspan="1" colspan="1" style="color: #231f20">10–30(–80) mm</td><td rowspan="1" colspan="1" style="color: #231f20">4–60 mm</td></tr><tr><td rowspan="1" colspan="1" style="color: #231f20">
                    <bold>Internode pubescence</bold>
                  </td><td rowspan="1" colspan="1" style="color: #231f20">glabrous</td><td rowspan="1" colspan="1" style="color: #231f20">hirsute</td><td rowspan="1" colspan="1" style="color: #231f20">densely appressed hirtellous</td><td rowspan="1" colspan="1" style="color: #231f20">hirsute to subglabrate</td><td rowspan="1" colspan="1" style="color: #231f20">glabrous</td></tr><tr><td rowspan="1" colspan="1" style="color: #231f20">
                    <bold>Leaf arrangement</bold>
                  </td><td rowspan="1" colspan="1" style="color: #231f20">alternate</td><td rowspan="1" colspan="1" style="color: #231f20">alternate</td><td rowspan="1" colspan="1" style="color: #231f20">alternate</td><td rowspan="1" colspan="1" style="color: #231f20">Lower part alternate or opposite upper part opposite or whorled</td><td rowspan="1" colspan="1" style="color: #231f20">alternate</td></tr><tr><td rowspan="1" colspan="1" style="color: #231f20">
                    <bold>Leaf shape</bold>
                  </td><td rowspan="1" colspan="1" style="color: #231f20">elliptic-oblanceolate or rhombic-elliptic</td><td rowspan="1" colspan="1" style="color: #231f20">elliptic to oblong-elliptic, rarely spatulate</td><td rowspan="1" colspan="1" style="color: #231f20">ovate, ovate-orbicular, rarely elliptic-ovate</td><td rowspan="1" colspan="1" style="color: #231f20">elliptic-obovate to subrhombic-obovate, broadly elliptic, or orbicular, sometimes subspatulate</td><td rowspan="1" colspan="1" style="color: #231f20">elliptic-lanceolate, sometimes lanceolate, or rarely narrowly subrhombic</td></tr><tr><td rowspan="1" colspan="1" style="color: #231f20">
                    <bold>Leaf length</bold>
                  </td><td rowspan="1" colspan="1" style="color: #231f20">1.5–4 cm</td><td rowspan="1" colspan="1" style="color: #231f20">1.5–2(–3.5) cm</td><td rowspan="1" colspan="1" style="color: #231f20">0.5–1.4(–1.8) cm</td><td rowspan="1" colspan="1" style="color: #231f20">(2–)3–6(–7.5) cm</td><td rowspan="1" colspan="1" style="color: #231f20">4.5–10(–12) cm</td></tr><tr><td rowspan="1" colspan="1" style="color: #231f20">
                    <bold>Leaf width</bold>
                  </td><td rowspan="1" colspan="1" style="color: #231f20">0.5–1 cm</td><td rowspan="1" colspan="1" style="color: #231f20">0.8–1.5(–1.7) cm</td><td rowspan="1" colspan="1" style="color: #231f20">0.4–1.1(–1.4) cm</td><td rowspan="1" colspan="1" style="color: #231f20">(1.5–)2–5(–6.5) cm</td><td rowspan="1" colspan="1" style="color: #231f20">1.4–2.5(–3) cm</td></tr><tr><td rowspan="1" colspan="1" style="color: #231f20">
                    <bold>Leaf margins</bold>
                  </td><td rowspan="1" colspan="1" style="color: #231f20">flat</td><td rowspan="1" colspan="1" style="color: #231f20">flat</td><td rowspan="1" colspan="1" style="color: #231f20">revolute</td><td rowspan="1" colspan="1" style="color: #231f20">flat</td><td rowspan="1" colspan="1" style="color: #231f20">flat</td></tr><tr><td rowspan="1" colspan="1" style="color: #231f20">
                    <bold>Leaf pubescence abaxially</bold>
                  </td><td rowspan="1" colspan="1" style="color: #231f20">glabrous</td><td rowspan="1" colspan="1" style="color: #231f20">moderately to very sparsely hirsute</td><td rowspan="1" colspan="1" style="color: #231f20">moderately appressed hirtellous</td><td rowspan="1" colspan="1" style="color: #231f20">hirsute sometimes only along mid-rib or towards margins</td><td rowspan="1" colspan="1" style="color: #231f20">glabrous</td></tr><tr><td rowspan="1" colspan="1" style="color: #231f20">
                    <bold>Leaf pubescence adaxially</bold>
                  </td><td rowspan="1" colspan="1" style="color: #231f20">glabrous</td><td rowspan="1" colspan="1" style="color: #231f20">moderately to very sparsely hirsute</td><td rowspan="1" colspan="1" style="color: #231f20">moderately appressed hirtellous</td><td rowspan="1" colspan="1" style="color: #231f20">glabrous or hirsute towards base along mid-rib</td><td rowspan="1" colspan="1" style="color: #231f20">glabrous</td></tr><tr><td rowspan="1" colspan="1" style="color: #231f20">
                    <bold>Leaf venation</bold>
                  </td><td rowspan="1" colspan="1" style="color: #231f20">3-nerved</td><td rowspan="1" colspan="1" style="color: #231f20">3-nerved</td><td rowspan="1" colspan="1" style="color: #231f20">5- to 7-nerved</td><td rowspan="1" colspan="1" style="color: #231f20">3- to 5-nerved</td><td rowspan="1" colspan="1" style="color: #231f20">3- to 5-nerved</td></tr><tr><td rowspan="1" colspan="1" style="color: #231f20">
                    <bold>Petiole length</bold>
                  </td><td rowspan="1" colspan="1" style="color: #231f20">0.3–0.6 cm</td><td rowspan="1" colspan="1" style="color: #231f20">0.8–1.2 cm</td><td rowspan="1" colspan="1" style="color: #231f20">0.2–0.5 cm</td><td rowspan="1" colspan="1" style="color: #231f20">0.7–2(–3) cm</td><td rowspan="1" colspan="1" style="color: #231f20">0.3–1 cm</td></tr><tr><td rowspan="1" colspan="1" style="color: #231f20">
                    <bold>Spike length</bold>
                  </td><td rowspan="1" colspan="1" style="color: #231f20">1.5–2.5(–3) cm</td><td rowspan="1" colspan="1" style="color: #231f20">2.5–4.8 cm</td><td rowspan="1" colspan="1" style="color: #231f20">1.1–1.7(–2.2) cm</td><td rowspan="1" colspan="1" style="color: #231f20">(1.5–)2–8(–15) cm</td><td rowspan="1" colspan="1" style="color: #231f20">4–7 cm</td></tr><tr><td rowspan="1" colspan="1" style="color: #231f20">
                    <bold>Rachis width</bold>
                  </td><td rowspan="1" colspan="1" style="color: #231f20">0.5–1 mm</td><td rowspan="1" colspan="1" style="color: #231f20">1–1.5 mm</td><td rowspan="1" colspan="1" style="color: #231f20">1 mm</td><td rowspan="1" colspan="1" style="color: #231f20">2–3 mm</td><td rowspan="1" colspan="1" style="color: #231f20">1.5–2 mm</td></tr></tbody></table></table-wrap></tp:treatment-sec><tp:treatment-sec sec-type="distribution" id="SECID0ES5AE"><title>Distribution and ecology.</title><p><italic><tp:taxon-name><tp:taxon-name-part taxon-name-part-type="genus" reg="Peperomia">Peperomia</tp:taxon-name-part> <tp:taxon-name-part taxon-name-part-type="species" reg="kauaiana">kauaiana</tp:taxon-name-part></tp:taxon-name></italic> is endemic to the volcanic island of Kaua‘i where it is has been documented in lowland wet forest around the island’s eastern windward slopes between 670 and 975 m elevation. Location sites include the south-eastern ridges of Wahiawa, the central eastern ridges of Wai‘ahi and the north-eastern ridges of the Makaleha Mountains (Fig. <xref ref-type="fig" rid="F4">4</xref>). It has predominantly been observed growing terrestrially in layers of bryophytes and in the understorey of ferns. These wet forests are low-statured, range between 3000 and 6500 mm of precipitation per year and are rich in endemic plant species. Dominant genera include trees of <italic><tp:taxon-name><tp:taxon-name-part taxon-name-part-type="genus" reg="Metrosideros">Metrosideros</tp:taxon-name-part></tp:taxon-name></italic> Banks ex Gaertn. (<tp:taxon-name><tp:taxon-name-part taxon-name-part-type="family">Myrtaceae</tp:taxon-name-part></tp:taxon-name>) and <italic><tp:taxon-name><tp:taxon-name-part taxon-name-part-type="genus" reg="Cheirodendron">Cheirodendron</tp:taxon-name-part></tp:taxon-name></italic> Nutt. ex Seem. (<tp:taxon-name><tp:taxon-name-part taxon-name-part-type="family">Araliaceae</tp:taxon-name-part></tp:taxon-name>) and large patches of matting ferns, such as <italic><tp:taxon-name><tp:taxon-name-part taxon-name-part-type="genus" reg="Dicranopteris">Dicranopteris</tp:taxon-name-part></tp:taxon-name></italic> Bernh. and <italic><tp:taxon-name><tp:taxon-name-part taxon-name-part-type="genus" reg="Diplopterygium">Diplopterygium</tp:taxon-name-part></tp:taxon-name></italic> (Diels) Nakai (<tp:taxon-name><tp:taxon-name-part taxon-name-part-type="family">Gleicheniaceae</tp:taxon-name-part></tp:taxon-name>). Other common tree and shrub genera include endemic species of <italic><tp:taxon-name><tp:taxon-name-part taxon-name-part-type="genus" reg="Polyscias">Polyscias</tp:taxon-name-part></tp:taxon-name></italic> J.R.Forst. &amp; G.Forst. (<tp:taxon-name><tp:taxon-name-part taxon-name-part-type="family">Araliaceae</tp:taxon-name-part></tp:taxon-name>); <italic><tp:taxon-name><tp:taxon-name-part taxon-name-part-type="genus" reg="Pritchardia">Pritchardia</tp:taxon-name-part></tp:taxon-name></italic> Seem. &amp; H.Wendl. (<tp:taxon-name><tp:taxon-name-part taxon-name-part-type="family">Arecaceae</tp:taxon-name-part></tp:taxon-name>); <italic><tp:taxon-name><tp:taxon-name-part taxon-name-part-type="genus" reg="Dubautia">Dubautia</tp:taxon-name-part></tp:taxon-name></italic> Gaudich. (<tp:taxon-name><tp:taxon-name-part taxon-name-part-type="family">Asteraceae</tp:taxon-name-part></tp:taxon-name>); <italic><tp:taxon-name><tp:taxon-name-part taxon-name-part-type="genus" reg="Cyanea">Cyanea</tp:taxon-name-part></tp:taxon-name></italic> Gaudich. (<tp:taxon-name><tp:taxon-name-part taxon-name-part-type="family">Campanulaceae</tp:taxon-name-part></tp:taxon-name>); <italic><tp:taxon-name><tp:taxon-name-part taxon-name-part-type="genus" reg="Antidesma">Antidesma</tp:taxon-name-part></tp:taxon-name></italic> L. (<tp:taxon-name><tp:taxon-name-part taxon-name-part-type="family">Phyllanthaceae</tp:taxon-name-part></tp:taxon-name>); <italic><tp:taxon-name><tp:taxon-name-part taxon-name-part-type="genus" reg="Scaevola">Scaevola</tp:taxon-name-part></tp:taxon-name></italic> L. (<tp:taxon-name><tp:taxon-name-part taxon-name-part-type="family">Goodeniaceae</tp:taxon-name-part></tp:taxon-name>); <italic><tp:taxon-name><tp:taxon-name-part taxon-name-part-type="genus" reg="Hydrangea">Hydrangea</tp:taxon-name-part></tp:taxon-name></italic> Gronov. (<tp:taxon-name><tp:taxon-name-part taxon-name-part-type="family">Hydrangeaceae</tp:taxon-name-part></tp:taxon-name>); <italic><tp:taxon-name><tp:taxon-name-part taxon-name-part-type="genus" reg="Geniostoma">Geniostoma</tp:taxon-name-part></tp:taxon-name></italic> (<tp:taxon-name><tp:taxon-name-part taxon-name-part-type="family">Loganiaceae</tp:taxon-name-part></tp:taxon-name>); <italic><tp:taxon-name><tp:taxon-name-part taxon-name-part-type="genus" reg="Coprosma">Coprosma</tp:taxon-name-part></tp:taxon-name></italic> J.R.Forst. &amp; G.Forst., <italic><tp:taxon-name><tp:taxon-name-part taxon-name-part-type="genus" reg="Kadua">Kadua</tp:taxon-name-part></tp:taxon-name></italic> Cham. &amp; Schltdl., <italic><tp:taxon-name><tp:taxon-name-part taxon-name-part-type="genus" reg="Psychotria">Psychotria</tp:taxon-name-part></tp:taxon-name></italic> L. (<tp:taxon-name><tp:taxon-name-part taxon-name-part-type="family">Rubiaceae</tp:taxon-name-part></tp:taxon-name>); and <italic><tp:taxon-name><tp:taxon-name-part taxon-name-part-type="genus" reg="Melicope">Melicope</tp:taxon-name-part></tp:taxon-name></italic> J.R.Forst. &amp; G.Forst. (<tp:taxon-name><tp:taxon-name-part taxon-name-part-type="family">Rutaceae</tp:taxon-name-part></tp:taxon-name>). Genera of sedges include <italic><tp:taxon-name><tp:taxon-name-part taxon-name-part-type="genus" reg="Carex">Carex</tp:taxon-name-part></tp:taxon-name></italic> L., <italic><tp:taxon-name><tp:taxon-name-part taxon-name-part-type="genus" reg="Cyperus">Cyperus</tp:taxon-name-part></tp:taxon-name></italic> L. and <italic><tp:taxon-name><tp:taxon-name-part taxon-name-part-type="genus" reg="Machaerina">Machaerina</tp:taxon-name-part></tp:taxon-name></italic> Vahl (<tp:taxon-name><tp:taxon-name-part taxon-name-part-type="family">Cyperaceae</tp:taxon-name-part></tp:taxon-name>). Smaller shrubs, herbs and vines include <italic><tp:taxon-name><tp:taxon-name-part taxon-name-part-type="genus" reg="Astelia">Astelia</tp:taxon-name-part></tp:taxon-name></italic> Banks &amp; Sol. ex R.Br. (<tp:taxon-name><tp:taxon-name-part taxon-name-part-type="family">Asteliaceae</tp:taxon-name-part></tp:taxon-name>); <italic><tp:taxon-name><tp:taxon-name-part taxon-name-part-type="genus" reg="Bidens">Bidens</tp:taxon-name-part></tp:taxon-name></italic> L. (<tp:taxon-name><tp:taxon-name-part taxon-name-part-type="family">Asteraceae</tp:taxon-name-part></tp:taxon-name>); <italic><tp:taxon-name><tp:taxon-name-part taxon-name-part-type="genus" reg="Vaccinium">Vaccinium</tp:taxon-name-part></tp:taxon-name></italic> L. (<tp:taxon-name><tp:taxon-name-part taxon-name-part-type="family">Ericaceae</tp:taxon-name-part></tp:taxon-name>); <italic><tp:taxon-name><tp:taxon-name-part taxon-name-part-type="genus" reg="Cyrtandra">Cyrtandra</tp:taxon-name-part></tp:taxon-name></italic> J.R.Forst. &amp; G.Forst. (<tp:taxon-name><tp:taxon-name-part taxon-name-part-type="family">Gesneriaceae</tp:taxon-name-part></tp:taxon-name>); <italic><tp:taxon-name><tp:taxon-name-part taxon-name-part-type="genus" reg="Freycinetia">Freycinetia</tp:taxon-name-part></tp:taxon-name></italic> Gaudich. (<tp:taxon-name><tp:taxon-name-part taxon-name-part-type="family">Pandanaceae</tp:taxon-name-part></tp:taxon-name>); and <italic><tp:taxon-name><tp:taxon-name-part taxon-name-part-type="genus" reg="Smilax">Smilax</tp:taxon-name-part></tp:taxon-name></italic> L. (<tp:taxon-name><tp:taxon-name-part taxon-name-part-type="family">Smilaceae</tp:taxon-name-part></tp:taxon-name>). Occasional genera of ferns include <italic><tp:taxon-name><tp:taxon-name-part taxon-name-part-type="genus" reg="Sadleria">Sadleria</tp:taxon-name-part></tp:taxon-name></italic> Kaulf. (<tp:taxon-name><tp:taxon-name-part taxon-name-part-type="family">Blechnaceae</tp:taxon-name-part></tp:taxon-name>); <italic><tp:taxon-name><tp:taxon-name-part taxon-name-part-type="genus" reg="Cibotium">Cibotium</tp:taxon-name-part></tp:taxon-name></italic> Kaulf. (<tp:taxon-name><tp:taxon-name-part taxon-name-part-type="family">Cibotiaceae</tp:taxon-name-part></tp:taxon-name>); and <italic><tp:taxon-name><tp:taxon-name-part taxon-name-part-type="genus" reg="Microlepia">Microlepia</tp:taxon-name-part></tp:taxon-name></italic> C.Presl (<tp:taxon-name><tp:taxon-name-part taxon-name-part-type="family">Dennstaedtiaceae</tp:taxon-name-part></tp:taxon-name>). Other <italic><tp:taxon-name><tp:taxon-name-part taxon-name-part-type="genus" reg="Peperomia">Peperomia</tp:taxon-name-part></tp:taxon-name></italic> species in the nearby vicinity of <italic><tp:taxon-name><tp:taxon-name-part taxon-name-part-type="genus" reg="Peperomia">P.</tp:taxon-name-part> <tp:taxon-name-part taxon-name-part-type="species" reg="kauaiana">kauaiana</tp:taxon-name-part></tp:taxon-name></italic> include three predominantly terrestrial species, <italic><tp:taxon-name><tp:taxon-name-part taxon-name-part-type="genus" reg="Peperomia">P.</tp:taxon-name-part> <tp:taxon-name-part taxon-name-part-type="species" reg="cookiana">cookiana</tp:taxon-name-part></tp:taxon-name></italic>, <italic><tp:taxon-name><tp:taxon-name-part taxon-name-part-type="genus" reg="Peperomia">P.</tp:taxon-name-part> <tp:taxon-name-part taxon-name-part-type="species" reg="hesperomannii">hesperomannii</tp:taxon-name-part></tp:taxon-name></italic> Wawra and <italic><tp:taxon-name><tp:taxon-name-part taxon-name-part-type="genus" reg="Peperomia">P.</tp:taxon-name-part> <tp:taxon-name-part taxon-name-part-type="species" reg="latifolia">latifolia</tp:taxon-name-part></tp:taxon-name></italic> (Fig. <xref ref-type="fig" rid="F6">6A</xref>), along with one epiphytic species, <italic><tp:taxon-name><tp:taxon-name-part taxon-name-part-type="genus" reg="Peperomia">P.</tp:taxon-name-part> <tp:taxon-name-part taxon-name-part-type="species" reg="oahuensis">oahuensis</tp:taxon-name-part></tp:taxon-name></italic> (Fig. <xref ref-type="fig" rid="F6">6C</xref>).</p><sec sec-type="﻿Key to Hawaiian Peperomia with alternate leaves" id="SECID0EFLAG"><title>﻿Key to Hawaiian <italic><tp:taxon-name><tp:taxon-name-part taxon-name-part-type="genus" reg="Peperomia">Peperomia</tp:taxon-name-part></tp:taxon-name></italic> with alternate leaves</title><p>Note: H = Hawai‘i (Big Island); K = Kaua‘i; L = Lāna‘i; M = Maui; Mo = Moloka‘i; O = O‘ahu.</p><table-wrap content-type="key" position="anchor" orientation="portrait"><table id="TID0E4LAC" rules="all"><tbody><tr><td rowspan="1" colspan="1">1</td><td rowspan="1" colspan="1">Internodes hirsute</td><td rowspan="1" colspan="1">
                      <bold>2</bold>
                    </td></tr><tr><td rowspan="1" colspan="1">–</td><td rowspan="1" colspan="1">Internodes glabrous</td><td rowspan="1" colspan="1">
                      <bold>4</bold>
                    </td></tr><tr><td rowspan="1" colspan="1">2(1)</td><td rowspan="1" colspan="1">Leaves alternate, opposite or whorled, (2–)3–6(–7.5) cm long, (1.5–)2–5(–6.5) cm wide, spikes (1.5–)2–8(–15) cm long, rachis 2–3 mm wide; K, O, Mo, L, M, H</td><td rowspan="1" colspan="1">
                      <bold>
                        <italic>
                          <tp:taxon-name><tp:taxon-name-part taxon-name-part-type="genus" reg="Peperomia">P.</tp:taxon-name-part> <tp:taxon-name-part taxon-name-part-type="species" reg="latifolia">latifolia</tp:taxon-name-part></tp:taxon-name>
                        </italic>
                      </bold>
                    </td></tr><tr><td rowspan="1" colspan="1">–</td><td rowspan="1" colspan="1">Leaves strictly alternate, 0.5–2(–3.5) cm long, 0.4–1.5(–1.7) cm wide, spikes 1.1–4.8 cm long, rachis 1–1.5 mm wide</td><td rowspan="1" colspan="1">
                      <bold>3</bold>
                    </td></tr><tr><td rowspan="1" colspan="1">3(2)</td><td rowspan="1" colspan="1">Stem internodes 10–15 mm long, leaves 3-nerved, elliptic to oblong-elliptic, 1.5–2(–3.5) cm long, margins flat, petioles 0.8–1.2 cm long, spikes 2.5–4.8 cm long; Mo</td><td rowspan="1" colspan="1">
                      <bold>
                        <italic>
                          <tp:taxon-name><tp:taxon-name-part taxon-name-part-type="genus" reg="Peperomia">P.</tp:taxon-name-part> <tp:taxon-name-part taxon-name-part-type="species" reg="degeneri">degeneri</tp:taxon-name-part></tp:taxon-name>
                        </italic>
                      </bold>
                    </td></tr><tr><td rowspan="1" colspan="1">–</td><td rowspan="1" colspan="1">Stem internodes 3–5 mm long, leaves 5- to 7-nerved, ovate to ovate-orbicular, 0.5–1.4(–1.8) cm long, margins revolute, petioles 0.2–0.5 cm long, spikes 1.1–1.7(–2.2) cm long; K</td><td rowspan="1" colspan="1">
                      <bold>
                        <italic>
                          <tp:taxon-name><tp:taxon-name-part taxon-name-part-type="genus" reg="Peperomia">P.</tp:taxon-name-part> <tp:taxon-name-part taxon-name-part-type="species" reg="kauaiana">kauaiana</tp:taxon-name-part></tp:taxon-name>
                        </italic>
                      </bold>
                    </td></tr><tr><td rowspan="1" colspan="1">4(1)</td><td rowspan="1" colspan="1">Leaves elliptic-oblanceolate or rhombic-elliptic, 1.5–4 cm long, 0.5–1 cm wide; spikes 1.5–2.5(–3) cm long; rachis 0.5–1 mm in diameter; Mo, L, M</td><td rowspan="1" colspan="1">
                      <bold>
                        <italic>
                          <tp:taxon-name><tp:taxon-name-part taxon-name-part-type="genus" reg="Peperomia">P.</tp:taxon-name-part> <tp:taxon-name-part taxon-name-part-type="species" reg="alternifolia">alternifolia</tp:taxon-name-part></tp:taxon-name>
                        </italic>
                      </bold>
                    </td></tr><tr><td rowspan="1" colspan="1">–</td><td rowspan="1" colspan="1">Leaves elliptic-lanceolate, sometimes lanceolate, or rarely narrowly sub-rhombic, 4.5–10(–12) cm long, 1.4–2.5(–3) cm wide; spikes 4–7 cm long; rachis 1.5–2 mm in diameter; K, O</td><td rowspan="1" colspan="1">
                      <bold>
                        <italic>
                          <tp:taxon-name><tp:taxon-name-part taxon-name-part-type="genus" reg="Peperomia">P.</tp:taxon-name-part> <tp:taxon-name-part taxon-name-part-type="species" reg="oahuensis">oahuensis</tp:taxon-name-part></tp:taxon-name>
                        </italic>
                      </bold>
                    </td></tr></tbody></table></table-wrap></sec><sec sec-type="﻿Preliminary conservation assessment. IUCN Red List Category" id="SECID0E6QAG"><title>﻿Preliminary conservation assessment. IUCN Red List Category.</title><p>When evaluated using the World Conservation Union (IUCN) criteria for endangerment (<xref ref-type="bibr" rid="B8">IUCN 2012</xref>, <xref ref-type="bibr" rid="B9">2024</xref>), <italic><tp:taxon-name><tp:taxon-name-part taxon-name-part-type="genus" reg="Peperomia">Peperomia</tp:taxon-name-part> <tp:taxon-name-part taxon-name-part-type="species" reg="kauaiana">kauaiana</tp:taxon-name-part></tp:taxon-name></italic> falls into the Critically Endangered (<abbrev xmlns:xlink="http://www.w3.org/1999/xlink" xlink:title="Critically Endangered" id="ABBRID0EDSAG" xlink:type="simple">CR</abbrev>) category, indicating a high risk of extinction in the wild. Our formal evaluation can be summarised by the IUCN hierarchical alphanumeric numbering system of criteria and subcriteria, <abbrev xmlns:xlink="http://www.w3.org/1999/xlink" xlink:title="Critically Endangered" id="ABBRID0EMSAG" xlink:type="simple">CR</abbrev> B1ab(iii)+2ab(iii), which reflects a severely limited extent of occurrence (<abbrev xmlns:xlink="http://www.w3.org/1999/xlink" xlink:title="extent of occurrence" id="ABBRID0EQSAG" xlink:type="simple">EOO</abbrev>) of 12 km<sup>2</sup>, an area of occupancy (<abbrev xmlns:xlink="http://www.w3.org/1999/xlink" xlink:title="area of occupancy" id="ABBRID0EWSAG" xlink:type="simple">AOO</abbrev>) of less than 4 km<sup>2</sup>, a wild population of only three small sub-populations consisting of 1500–2100 mature plants and a continuing decline in the quality of habitat inferred.</p><p>The continued decline in quality of habitat for <italic><tp:taxon-name><tp:taxon-name-part taxon-name-part-type="genus" reg="Peperomia">P.</tp:taxon-name-part> <tp:taxon-name-part taxon-name-part-type="species" reg="kauaiana">kauaiana</tp:taxon-name-part></tp:taxon-name></italic> is evidenced by severe habitat degradation from invasive non-native mammals, such as pigs (<italic>Sus scrofa</italic> L.), rats (<italic><tp:taxon-name><tp:taxon-name-part taxon-name-part-type="genus" reg="Rattus">Rattus</tp:taxon-name-part></tp:taxon-name></italic> spp.) and occasional goats (<italic><tp:taxon-name><tp:taxon-name-part taxon-name-part-type="genus" reg="Capra">Capra</tp:taxon-name-part> <tp:taxon-name-part taxon-name-part-type="species" reg="hircus">hircus</tp:taxon-name-part></tp:taxon-name></italic>), along with introduced slugs, insects and disease. Other serious threats include hurricane-force winds, flash floods, landslides triggered after torrential rains and invasive non-native plants that displace naturally occurring ones within <italic><tp:taxon-name><tp:taxon-name-part taxon-name-part-type="genus" reg="Peperomia">P.</tp:taxon-name-part> <tp:taxon-name-part taxon-name-part-type="species" reg="kauaiana">kauaiana</tp:taxon-name-part></tp:taxon-name></italic> habitat, especially <italic><tp:taxon-name><tp:taxon-name-part taxon-name-part-type="genus" reg="Sphaeropteris">Sphaeropteris</tp:taxon-name-part> <tp:taxon-name-part taxon-name-part-type="species" reg="cooperi">cooperi</tp:taxon-name-part></tp:taxon-name></italic> (Hook. ex F. Muell.) R.M.Tryon (<tp:taxon-name><tp:taxon-name-part taxon-name-part-type="family">Cyatheaceae</tp:taxon-name-part></tp:taxon-name>); <italic><tp:taxon-name><tp:taxon-name-part taxon-name-part-type="genus" reg="Melastoma">Melastoma</tp:taxon-name-part> <tp:taxon-name-part taxon-name-part-type="species" reg="septemnervium">septemnervium</tp:taxon-name-part></tp:taxon-name></italic> Lour., <italic><tp:taxon-name><tp:taxon-name-part taxon-name-part-type="genus" reg="Miconia">Miconia</tp:taxon-name-part> <tp:taxon-name-part taxon-name-part-type="species" reg="crenata">crenata</tp:taxon-name-part></tp:taxon-name></italic> (Vahl.) Michelang. (<tp:taxon-name><tp:taxon-name-part taxon-name-part-type="family">Melastomataceae</tp:taxon-name-part></tp:taxon-name>); <italic><tp:taxon-name><tp:taxon-name-part taxon-name-part-type="genus" reg="Psidium">Psidium</tp:taxon-name-part> <tp:taxon-name-part taxon-name-part-type="species" reg="cattleyanum">cattleyanum</tp:taxon-name-part></tp:taxon-name></italic> Sabine, <italic><tp:taxon-name><tp:taxon-name-part taxon-name-part-type="genus" reg="Rhodomyrtus">Rhodomyrtus</tp:taxon-name-part> <tp:taxon-name-part taxon-name-part-type="species" reg="tomentosa">tomentosa</tp:taxon-name-part></tp:taxon-name></italic> (Aiton) Hassk. (<tp:taxon-name><tp:taxon-name-part taxon-name-part-type="family">Myrtaceae</tp:taxon-name-part></tp:taxon-name>); <italic><tp:taxon-name><tp:taxon-name-part taxon-name-part-type="genus" reg="Axonopus">Axonopus</tp:taxon-name-part> <tp:taxon-name-part taxon-name-part-type="species" reg="fissifolius">fissifolius</tp:taxon-name-part></tp:taxon-name></italic> (Raddi) Kuhlm. (<tp:taxon-name><tp:taxon-name-part taxon-name-part-type="family">Poaceae</tp:taxon-name-part></tp:taxon-name>); <italic><tp:taxon-name><tp:taxon-name-part taxon-name-part-type="genus" reg="Rubus">Rubus</tp:taxon-name-part> <tp:taxon-name-part taxon-name-part-type="species" reg="rosifolius">rosifolius</tp:taxon-name-part></tp:taxon-name></italic> Sm. (<tp:taxon-name><tp:taxon-name-part taxon-name-part-type="family">Rosaceae</tp:taxon-name-part></tp:taxon-name>); and <italic><tp:taxon-name><tp:taxon-name-part taxon-name-part-type="genus" reg="Buddleja">Buddleja</tp:taxon-name-part> <tp:taxon-name-part taxon-name-part-type="species" reg="asiatica">asiatica</tp:taxon-name-part></tp:taxon-name></italic> Lour. (<tp:taxon-name><tp:taxon-name-part taxon-name-part-type="family">Scrophulariaceae</tp:taxon-name-part></tp:taxon-name>).</p></sec><sec sec-type="﻿Notes on two possibly extinct Hawaiian Peperomia" id="SECID0E5XAG"><title>﻿Notes on two possibly extinct Hawaiian <italic><tp:taxon-name><tp:taxon-name-part taxon-name-part-type="genus" reg="Peperomia">Peperomia</tp:taxon-name-part></tp:taxon-name></italic></title><p>Plant and animal endemics from isolated oceanic islands are more often critically endangered and highly susceptible to extinction, being particularly vulnerable and sensitive to invasive introductions of foreign plants and animals (<xref ref-type="bibr" rid="B15">Milberg and Tyrberg 1993</xref>; <xref ref-type="bibr" rid="B10">Kearns et al. 1998</xref>; <xref ref-type="bibr" rid="B17">Sakai et al. 2002</xref>; <xref ref-type="bibr" rid="B20">Wood 2012</xref>; <xref ref-type="bibr" rid="B21">Wood et al. 2019</xref>). The loss of suitable habitat on islands can be devastating to specialised species, especially considering their inherently limited land mass when compared to continental regions (<xref ref-type="bibr" rid="B6">Heinen et al. 2018</xref>). Currently, there are over 130 Hawaiian vascular plant taxa that are considered possibly extinct, including two Hawaiian <italic><tp:taxon-name><tp:taxon-name-part taxon-name-part-type="genus" reg="Peperomia">Peperomia</tp:taxon-name-part></tp:taxon-name></italic> species, namely <italic><tp:taxon-name><tp:taxon-name-part taxon-name-part-type="genus" reg="Peperomia">P.</tp:taxon-name-part> <tp:taxon-name-part taxon-name-part-type="species" reg="degeneri">degeneri</tp:taxon-name-part></tp:taxon-name></italic> from Moloka‘i (Fig. <xref ref-type="fig" rid="F5">5</xref>) and <italic><tp:taxon-name><tp:taxon-name-part taxon-name-part-type="genus" reg="Peperomia">P.</tp:taxon-name-part> <tp:taxon-name-part taxon-name-part-type="species" reg="subpetiolata">subpetiolata</tp:taxon-name-part></tp:taxon-name></italic> Yunck. from Maui (Fig. <xref ref-type="fig" rid="F7">7</xref>) (<xref ref-type="bibr" rid="B20">Wood 2012</xref>; <xref ref-type="bibr" rid="B21">Wood et al. 2019</xref>). The following is a summary of where and when those two <italic><tp:taxon-name><tp:taxon-name-part taxon-name-part-type="genus" reg="Peperomia">Peperomia</tp:taxon-name-part></tp:taxon-name></italic> species were observed and we encourage efforts be made to relocate them.</p><fig id="F7" position="float" orientation="portrait"><object-id xmlns:xlink="http://www.w3.org/1999/xlink" content-type="doi" xlink:type="simple">10.3897/phytokeys.269.173971.figure7</object-id><object-id xmlns:xlink="http://www.w3.org/1999/xlink" content-type="arpha" xlink:type="simple">B8D547C8-31EC-555B-AEA6-1B1966F47FD3</object-id><label>Figure 7.</label><caption><p><italic><tp:taxon-name><tp:taxon-name-part taxon-name-part-type="genus" reg="Peperomia">Peperomia</tp:taxon-name-part> <tp:taxon-name-part taxon-name-part-type="species" reg="subpetiolata">subpetiolata</tp:taxon-name-part></tp:taxon-name></italic> Yunck. Habit showing stem, leaves and spikes drawn from: East Maui, Waikamoi Road, 29 Oct 1986, <italic>R. Hobdyi 2636</italic> (BISH) and leaf shape drawn from: East Maui, Waikamoi flume access road, 14 Mar 1984, <italic>R. Hobdyi &amp; G. Shishido 2017</italic> (BISH). Illustration by Alice Tangerini.</p></caption><graphic xmlns:xlink="http://www.w3.org/1999/xlink" xlink:href="phytokeys-269-113_article-173971__-g007.jpg" position="float" orientation="portrait" xlink:type="simple" id="oo_1509580.jpg"><uri content-type="original_file" xlink:type="simple">https://binary.pensoft.net/fig/1509580</uri></graphic></fig><p><italic><tp:taxon-name><tp:taxon-name-part taxon-name-part-type="genus" reg="Peperomia">Peperomia</tp:taxon-name-part> <tp:taxon-name-part taxon-name-part-type="species" reg="degeneri">degeneri</tp:taxon-name-part></tp:taxon-name></italic> (Fig. <xref ref-type="fig" rid="F5">5</xref>) has only been documented from two locations (Fig. <xref ref-type="fig" rid="F8">8</xref>). It was originally collected by O. Degener in 1928 on shaded cliffs along the east arm of Kalua‘aha Valley, Moloka‘i at an unrecorded elevation and was subsequently described by Yuncker in 1933. For many years, botanists studying the Hawaiian flora lost track of any wild populations and considered <italic><tp:taxon-name><tp:taxon-name-part taxon-name-part-type="genus" reg="Peperomia">P.</tp:taxon-name-part> <tp:taxon-name-part taxon-name-part-type="species" reg="degeneri">degeneri</tp:taxon-name-part></tp:taxon-name></italic> to be possibly extinct. Its re-discovery occurred in 2008, 80 years after Degener’s observation, when H. Oppenheimer made an herbarium collection around Waihānau Valley, Moloka‘i, at an elevation of 900 m. Unfortunately, when Oppenheimer returned to the site several years later, the colony of <italic><tp:taxon-name><tp:taxon-name-part taxon-name-part-type="genus" reg="Peperomia">P.</tp:taxon-name-part> <tp:taxon-name-part taxon-name-part-type="species" reg="degeneri">degeneri</tp:taxon-name-part></tp:taxon-name></italic> had perished, once again raising the possibility of its extinction.</p><fig id="F8" position="float" orientation="portrait"><object-id xmlns:xlink="http://www.w3.org/1999/xlink" content-type="doi" xlink:type="simple">10.3897/phytokeys.269.173971.figure8</object-id><object-id xmlns:xlink="http://www.w3.org/1999/xlink" content-type="arpha" xlink:type="simple">6C88A5D7-6489-5A88-BB11-241CBC30C222</object-id><label>Figure 8.</label><caption><p>Distribution map with red dots indicating the two historical locations of <italic><tp:taxon-name><tp:taxon-name-part taxon-name-part-type="genus" reg="Peperomia">Peperomia</tp:taxon-name-part> <tp:taxon-name-part taxon-name-part-type="species" reg="degeneri">degeneri</tp:taxon-name-part></tp:taxon-name></italic>, Moloka‘i, Hawaiian Islands. Upper left dot is the Waihānau site and lower right dot is the Kalua‘aha site.</p></caption><graphic xmlns:xlink="http://www.w3.org/1999/xlink" xlink:href="phytokeys-269-113_article-173971__-g008.jpg" position="float" orientation="portrait" xlink:type="simple" id="oo_1509581.jpg"><uri content-type="original_file" xlink:type="simple">https://binary.pensoft.net/fig/1509581</uri></graphic></fig><p>It should be noted that, although <xref ref-type="bibr" rid="B22">Yuncker (1933)</xref> describes the spike of <italic><tp:taxon-name><tp:taxon-name-part taxon-name-part-type="genus" reg="Peperomia">Peperomia</tp:taxon-name-part> <tp:taxon-name-part taxon-name-part-type="species" reg="degeneri">degeneri</tp:taxon-name-part></tp:taxon-name></italic> as being up to 3 cm long, on careful examination of the isotype collections, we find that the spike (peduncle and fertile rachis) can be as long as 4.8 cm (see diagnosis and key to Hawaiian <italic><tp:taxon-name><tp:taxon-name-part taxon-name-part-type="genus" reg="Peperomia">Peperomia</tp:taxon-name-part></tp:taxon-name></italic> with alternate leaves). It is also worth noting that <italic><tp:taxon-name><tp:taxon-name-part taxon-name-part-type="genus" reg="Peperomia">P.</tp:taxon-name-part> <tp:taxon-name-part taxon-name-part-type="species" reg="degeneri">degeneri</tp:taxon-name-part></tp:taxon-name></italic> has only been documented on vertical habitats, with Degener having found it on shaded cliffs and Oppenheimer on vertical stream banks.</p><p>Specimens of <italic><tp:taxon-name><tp:taxon-name-part taxon-name-part-type="genus" reg="Peperomia">Peperomia</tp:taxon-name-part> <tp:taxon-name-part taxon-name-part-type="species" reg="degeneri">degeneri</tp:taxon-name-part></tp:taxon-name></italic> examined. USA. Hawaiian Islands, Moloka‘i: • Kalua‘aha Valley, 12 Jul 1928 (fl., fr.), <italic>Degener and Wiebke 3061</italic> (isotypes: BISH, CAS, ILL, K, MASS, NY, RM, US) • Waihānau, 900 m alt., 25 Sep 2008, (fl., fr.), <italic>Oppenheimer H90814</italic> (BISH).</p><p><italic><tp:taxon-name><tp:taxon-name-part taxon-name-part-type="genus" reg="Peperomia">Peperomia</tp:taxon-name-part> <tp:taxon-name-part taxon-name-part-type="species" reg="subpetiolata">subpetiolata</tp:taxon-name-part></tp:taxon-name></italic> (Fig. <xref ref-type="fig" rid="F7">7</xref>) is a rare species on East Maui, known only from a small area near and along Olinda Road. This area is just west of the Makawao/Koolau forestry boundary line (Fig. <xref ref-type="fig" rid="F9">9</xref>). It is a highly distinctive Hawaiian species with leaves 5–8 per node, up to 20 cm long, linear-lanceolate to narrowly elliptic and a spike with a rachis 3.5–4 mm in diameter. Only 11 collections are known and were made in the general area of the Kula Pipeline and Waikamoi Road. No pure individuals of <italic><tp:taxon-name><tp:taxon-name-part taxon-name-part-type="genus" reg="Peperomia">P.</tp:taxon-name-part> <tp:taxon-name-part taxon-name-part-type="species" reg="subpetiolata">subpetiolata</tp:taxon-name-part></tp:taxon-name></italic> have been recorded since the late 1990s and only putative hybrids have been observed since then, most likely between <italic><tp:taxon-name><tp:taxon-name-part taxon-name-part-type="genus" reg="Peperomia">P.</tp:taxon-name-part> <tp:taxon-name-part taxon-name-part-type="species" reg="subpetiolata">subpetiolata</tp:taxon-name-part></tp:taxon-name></italic> × <italic><tp:taxon-name><tp:taxon-name-part taxon-name-part-type="genus" reg="Peperomia">P.</tp:taxon-name-part> <tp:taxon-name-part taxon-name-part-type="species" reg="cookiana">cookiana</tp:taxon-name-part></tp:taxon-name></italic> and/or <italic><tp:taxon-name><tp:taxon-name-part taxon-name-part-type="genus" reg="Peperomia">P.</tp:taxon-name-part> <tp:taxon-name-part taxon-name-part-type="species" reg="subpetiolata">subpetiolata</tp:taxon-name-part></tp:taxon-name></italic> × <italic><tp:taxon-name><tp:taxon-name-part taxon-name-part-type="genus" reg="Peperomia">P.</tp:taxon-name-part> <tp:taxon-name-part taxon-name-part-type="species" reg="hirtipetiola">hirtipetiola</tp:taxon-name-part></tp:taxon-name></italic>.</p><fig id="F9" position="float" orientation="portrait"><object-id xmlns:xlink="http://www.w3.org/1999/xlink" content-type="doi" xlink:type="simple">10.3897/phytokeys.269.173971.figure9</object-id><object-id xmlns:xlink="http://www.w3.org/1999/xlink" content-type="arpha" xlink:type="simple">5369D4B4-77CE-52BD-8DF6-5A767A49C182</object-id><label>Figure 9.</label><caption><p>Distribution map with red dot indicating the only known historical location of <italic><tp:taxon-name><tp:taxon-name-part taxon-name-part-type="genus" reg="Peperomia">Peperomia</tp:taxon-name-part> <tp:taxon-name-part taxon-name-part-type="species" reg="subpetiolata">subpetiolata</tp:taxon-name-part></tp:taxon-name></italic> around the Kula Pipeline and Waikamoi Road region of East Maui, Hawaiian Islands.</p></caption><graphic xmlns:xlink="http://www.w3.org/1999/xlink" xlink:href="phytokeys-269-113_article-173971__-g009.jpg" position="float" orientation="portrait" xlink:type="simple" id="oo_1509582.jpg"><uri content-type="original_file" xlink:type="simple">https://binary.pensoft.net/fig/1509582</uri></graphic></fig><p><italic><tp:taxon-name><tp:taxon-name-part taxon-name-part-type="genus" reg="Peperomia">Peperomia</tp:taxon-name-part> <tp:taxon-name-part taxon-name-part-type="species" reg="kulensis">kulensis</tp:taxon-name-part></tp:taxon-name></italic> Yunck. originally described in 1933, based on a single specimen collected from below Kula pipeline on East Maui (<italic>G. Munro 800</italic> (BISH)) was treated as a synonym of <italic><tp:taxon-name><tp:taxon-name-part taxon-name-part-type="genus" reg="Peperomia">P.</tp:taxon-name-part> <tp:taxon-name-part taxon-name-part-type="species" reg="subpetiolata">subpetiolata</tp:taxon-name-part></tp:taxon-name></italic> by <xref ref-type="bibr" rid="B18">Wagner et al. (1990</xref>, <xref ref-type="bibr" rid="B19">1999</xref>). The features that differed in the type and only collection were included within the description of <italic><tp:taxon-name><tp:taxon-name-part taxon-name-part-type="genus" reg="Peperomia">P.</tp:taxon-name-part> <tp:taxon-name-part taxon-name-part-type="species" reg="subpetiolata">subpetiolata</tp:taxon-name-part></tp:taxon-name></italic> by <xref ref-type="bibr" rid="B18">Wagner et al. (1990</xref>, <xref ref-type="bibr" rid="B19">1999</xref>), primarily plant parts hirsute, leaves 9- to 11-nerved and the petiole more distinct, but narrowly winged. In 1995, the type was re-examined by Joel Lau and Wagner with the knowledge that <italic><tp:taxon-name><tp:taxon-name-part taxon-name-part-type="genus" reg="Peperomia">P.</tp:taxon-name-part> <tp:taxon-name-part taxon-name-part-type="species" reg="hirtipetiola">hirtipetiola</tp:taxon-name-part></tp:taxon-name></italic> C. DC. also grew in those areas and concluded the type was most likely a hybrid and thus annotated the type as a putative hybrid <italic><tp:taxon-name><tp:taxon-name-part taxon-name-part-type="genus" reg="Peperomia">P.</tp:taxon-name-part> <tp:taxon-name-part taxon-name-part-type="species" reg="subpetiolata">subpetiolata</tp:taxon-name-part></tp:taxon-name></italic> × <italic><tp:taxon-name><tp:taxon-name-part taxon-name-part-type="genus" reg="Peperomia">P.</tp:taxon-name-part> <tp:taxon-name-part taxon-name-part-type="species" reg="hirtipetiola">hirtipetiola</tp:taxon-name-part></tp:taxon-name></italic>. Since this putative hybrid is now removed from inclusion in <italic><tp:taxon-name><tp:taxon-name-part taxon-name-part-type="genus" reg="Peperomia">P.</tp:taxon-name-part> <tp:taxon-name-part taxon-name-part-type="species" reg="subpetiolata">subpetiolata</tp:taxon-name-part></tp:taxon-name></italic>, a new description is needed and is provided below.</p><p><bold>Description. <italic><tp:taxon-name><tp:taxon-name-part taxon-name-part-type="genus" reg="Herb">Herb</tp:taxon-name-part></tp:taxon-name></italic></bold>, terrestrial, stems greenish with reddish-purple splotches, erect to ascending from a very short repent base, not rooting at the nodes, stout, unbranched or 2- or 3-branched in upper part, ca. 60–150 cm long, 8–20 mm in diameter, internodes 3–4 cm long or up to 12 cm long in lower part of stem, glabrous. <bold><italic>Leaves</italic></bold> 5–8 per node, relatively thin, coriaceous, drying chartaceous, linear-lanceolate to narrowly elliptic, 12–20 cm long, 1.5–4 cm wide, palmately 5-nerved, veins impressed on upper surface, upper surface dark green, lower surface pale green, glabrous, apex long-acuminate, base attenuate, tapering to a short narrowly winged petiole, 0.2–1 cm long. <bold><italic><tp:taxon-name><tp:taxon-name-part taxon-name-part-type="genus" reg="Spikes">Spikes</tp:taxon-name-part></tp:taxon-name></italic></bold> 1 to 3, terminal and axillary, 8–12 cm long, peduncles ca. 2–3.5 cm long, 3.5–4 mm in diameter, glabrous, flowers densely congested; stamens ellipsoidal, 2; ovary turbinate; stigmas terminal, inconspicuously divided. <bold><italic>Fruit</italic></bold> subglobose, ca. 1 mm in diameter.</p><p>Specimens of <italic><tp:taxon-name><tp:taxon-name-part taxon-name-part-type="genus" reg="Peperomia">Peperomia</tp:taxon-name-part> <tp:taxon-name-part taxon-name-part-type="species" reg="subpetiolata">subpetiolata</tp:taxon-name-part></tp:taxon-name></italic> examined. USA. Hawaiian Islands, East Maui: • <bold>Waikamoi</bold>, Kula Pipeline, 5 Sep 1919, <italic>Forbes 1283.M</italic> (holotype: BISH) • <italic>loc. cit.</italic>, 1372 m alt., 11 Feb 1930, <italic>St John 10299</italic> (BISH) • <italic>loc. cit.</italic>, 1250 m alt., 14 Mar 1984, <italic>Hobdy 2017</italic> (BISH) • <italic>loc. cit.</italic>, 1250 m alt., 29 Oct 1986, <italic>Hobdy 2635 &amp; 2636</italic> (BISH) • <italic>loc. cit.</italic>, 1250 m alt., 14 Mar 1984, <italic>Wagner et al. 5675</italic> (BISH).</p></sec></tp:treatment-sec><ref-list><ref id="B12"><mixed-citation xmlns:xlink="http://www.w3.org/1999/xlink" xlink:type="simple"><person-group><name name-style="western"><surname>Krauss</surname><given-names>B</given-names></name></person-group> (<year>2001</year>) Plants in Hawaiian Culture. University of Hawaii Press.</mixed-citation></ref><ref id="B13"><mixed-citation xmlns:xlink="http://www.w3.org/1999/xlink" xlink:type="simple"><person-group><name name-style="western"><surname>Lim</surname><given-names>JY</given-names></name><name name-style="western"><surname>Marshall</surname><given-names>CR</given-names></name><name name-style="western"><surname>Zimmer</surname><given-names>EA</given-names></name><name name-style="western"><surname>Wagner</surname><given-names>WL</given-names></name></person-group> (<year>2019</year>) <article-title>Multiple colonizations of the Pacific by <italic><tp:taxon-name><tp:taxon-name-part taxon-name-part-type="genus">Peperomia</tp:taxon-name-part></tp:taxon-name></italic> (<tp:taxon-name><tp:taxon-name-part taxon-name-part-type="family">Piperaceae</tp:taxon-name-part></tp:taxon-name>): Complex patterns of long-distance dispersal and parallel radiations on the Hawaiian Islands.</article-title><source>Journal of Biogeography</source><volume>46</volume>(<issue>12</issue>): <fpage>2651</fpage>–<lpage>2662</lpage>. <ext-link xlink:href="10.1111/jbi.13717" ext-link-type="doi" xlink:type="simple">https://doi.org/10.1111/jbi.13717</ext-link></mixed-citation></ref><ref id="B7"><mixed-citation xmlns:xlink="http://www.w3.org/1999/xlink" xlink:type="simple"><person-group><name name-style="western"><surname>Howarth</surname><given-names>DG</given-names></name><name name-style="western"><surname>Gardner</surname><given-names>DE</given-names></name><name name-style="western"><surname>Morden</surname><given-names>CW</given-names></name></person-group> (<year>1997</year>) <article-title>Phylogeny of <tp:taxon-name><tp:taxon-name-part taxon-name-part-type="genus">Rubus</tp:taxon-name-part> <tp:taxon-name-part taxon-name-part-type="infraspecific-rank">subgenus</tp:taxon-name-part> <tp:taxon-name-part taxon-name-part-type="subgenus">Idaeobatus</tp:taxon-name-part></tp:taxon-name> (<tp:taxon-name><tp:taxon-name-part taxon-name-part-type="family">Rosaceae</tp:taxon-name-part></tp:taxon-name>) and its implications toward colonization of the Hawaiian Islands.</article-title><source>Systematic Botany</source><volume>22</volume>(<issue>3</issue>): <fpage>433</fpage>–<lpage>441</lpage>. <ext-link xlink:href="10.2307/2419819" ext-link-type="doi" xlink:type="simple">https://doi.org/10.2307/2419819</ext-link></mixed-citation></ref><ref id="B11"><mixed-citation xmlns:xlink="http://www.w3.org/1999/xlink" xlink:type="simple"><person-group><name name-style="western"><surname>Keeley</surname><given-names>SC</given-names></name><name name-style="western"><surname>Funk</surname><given-names>VA</given-names></name></person-group> (<year>2011</year>) Origin and evolution of Hawaiian endemics: New patterns revealed by molecular phylogenetic studies. In: <person-group><name name-style="western"><surname>Bramwell</surname><given-names>D</given-names></name></person-group>, <person-group><name name-style="western"><surname>Caujape-Castells</surname><given-names>J</given-names></name></person-group> (<role>Eds</role>) The biology of island floras (57–88). Cambridge, UK: Cambridge University Press. <ext-link xlink:href="10.1017/CBO9780511844270.005" ext-link-type="doi" xlink:type="simple">https://doi.org/10.1017/CBO9780511844270.005</ext-link></mixed-citation></ref><ref id="B2"><mixed-citation xmlns:xlink="http://www.w3.org/1999/xlink" xlink:type="simple"><person-group><name name-style="western"><surname>de Condolle</surname><given-names>C</given-names></name></person-group> (<year>1913</year>) <article-title>The Hawaiian Peperomias. College of Hawaii Publications.</article-title><source>Bulletin</source><volume>2</volume>: <fpage>1</fpage>–<lpage>38</lpage>.</mixed-citation></ref><ref id="B22"><mixed-citation xmlns:xlink="http://www.w3.org/1999/xlink" xlink:type="simple"><person-group><name name-style="western"><surname>Yuncker</surname><given-names>TG</given-names></name></person-group> (<year>1933</year>) Revision of the Hawaiian species of <italic><tp:taxon-name><tp:taxon-name-part taxon-name-part-type="genus">Peperomia</tp:taxon-name-part></tp:taxon-name></italic>. Bernice Pauahi Bishop Museum Bulletin 112: 1–131.</mixed-citation></ref><ref id="B18"><mixed-citation xmlns:xlink="http://www.w3.org/1999/xlink" xlink:type="simple"><person-group><name name-style="western"><surname>Wagner</surname><given-names>WL</given-names></name><name name-style="western"><surname>Herbst</surname><given-names>DR</given-names></name><name name-style="western"><surname>Sohmer</surname><given-names>SH</given-names></name></person-group> (<year>1990</year>) Manual of the flowering plants of Hawai‘i. University of Hawai‘i Press and Bishop Museum Press, in 2 Vols, Honolulu, (Bishop Museum Special Publication 83), Honolulu.</mixed-citation></ref><ref id="B19"><mixed-citation xmlns:xlink="http://www.w3.org/1999/xlink" xlink:type="simple"><person-group><name name-style="western"><surname>Wagner</surname><given-names>WL</given-names></name><name name-style="western"><surname>Herbst</surname><given-names>DR</given-names></name><name name-style="western"><surname>Sohmer</surname><given-names>SH</given-names></name></person-group> (<year>1999</year>) Manual of the flowering plants of Hawai‘i, revised edition with supplement by Wagner WL and Herbst DR, pp. 1855–1918. University of Hawai‘i Press, 1919 pp. in 2 Vols, (Bishop Museum Special Publication 97), Honolulu.</mixed-citation></ref><ref id="B8"><mixed-citation xmlns:xlink="http://www.w3.org/1999/xlink" xlink:type="simple">IUCN (<year>2012</year>) IUCN Red List Categories and Criteria Version 3.1, 2<sup>nd</sup> edn. Prepared by the IUCN Criteria Review Working Group. IUCN, Cambridge.</mixed-citation></ref><ref id="B9"><mixed-citation xmlns:xlink="http://www.w3.org/1999/xlink" xlink:type="simple">IUCN (<year>2024</year>) Guidelines for using the IUCN Red List Categories and Criteria. Version 15.1. Prepared by the Standards and Petitions Committee. <ext-link xlink:href="https://www.iucnredlist.org/documents/RedListGuidelines.pdf" ext-link-type="uri" xlink:type="simple">https://www.iucnredlist.org/documents/RedListGuidelines.pdf</ext-link> [Accessed 8.11.2025]</mixed-citation></ref><ref id="B15"><mixed-citation xmlns:xlink="http://www.w3.org/1999/xlink" xlink:type="simple"><person-group><name name-style="western"><surname>Milberg</surname><given-names>P</given-names></name><name name-style="western"><surname>Tyrberg</surname><given-names>T</given-names></name></person-group> (<year>1993</year>) <article-title>Naïve birds and noble savages – a review of man-caused prehistoric extinctions of island birds.</article-title><source>Ecography</source><volume>16</volume>(<issue>3</issue>): <fpage>229</fpage>–<lpage>250</lpage>. <ext-link xlink:href="10.1111/j.1600-0587.1993.tb00213.x" ext-link-type="doi" xlink:type="simple">https://doi.org/10.1111/j.1600-0587.1993.tb00213.x</ext-link></mixed-citation></ref><ref id="B10"><mixed-citation xmlns:xlink="http://www.w3.org/1999/xlink" xlink:type="simple"><person-group><name name-style="western"><surname>Kearns</surname><given-names>CA</given-names></name><name name-style="western"><surname>Inouye</surname><given-names>DW</given-names></name><name name-style="western"><surname>Waser</surname><given-names>N</given-names></name></person-group> (<year>1998</year>) <article-title>Endangered mutualisms: The conservation of plant-pollinator interactions.</article-title><source>Annual Review of Ecology and Systematics</source><volume>29</volume>(<issue>1</issue>): <fpage>83</fpage>–<lpage>112</lpage>. <ext-link xlink:href="10.1146/annurev.ecolsys.29.1.83" ext-link-type="doi" xlink:type="simple">https://doi.org/10.1146/annurev.ecolsys.29.1.83</ext-link></mixed-citation></ref><ref id="B17"><mixed-citation xmlns:xlink="http://www.w3.org/1999/xlink" xlink:type="simple"><person-group><name name-style="western"><surname>Sakai</surname><given-names>AK</given-names></name><name name-style="western"><surname>Wagner</surname><given-names>WL</given-names></name><name name-style="western"><surname>Mehrhoff</surname><given-names>LA</given-names></name></person-group> (<year>2002</year>) <article-title>Patterns of endangerment in the Hawaiian flora.</article-title><source>Systematic Biology</source><volume>51</volume>(<issue>2</issue>): <fpage>276</fpage>–<lpage>302</lpage>. <ext-link xlink:href="10.1080/10635150252899770" ext-link-type="doi" xlink:type="simple">https://doi.org/10.1080/10635150252899770</ext-link></mixed-citation></ref><ref id="B20"><mixed-citation xmlns:xlink="http://www.w3.org/1999/xlink" xlink:type="simple"><person-group><name name-style="western"><surname>Wood</surname><given-names>KR</given-names></name></person-group> (<year>2012</year>) <article-title>Possible Extinctions, Rediscoveries and New Plant Records within the Hawaiian Islands.</article-title><source>Bishop Museum Occasional Papers</source><volume>113</volume>: <fpage>91</fpage>–<lpage>102</lpage>. <ext-link xlink:href="https://hbs.bishopmuseum.org/pubs-online/pdf/op113p91-102.pdf" ext-link-type="uri" xlink:type="simple">https://hbs.bishopmuseum.org/pubs-online/pdf/op113p91-102.pdf</ext-link></mixed-citation></ref><ref id="B21"><mixed-citation xmlns:xlink="http://www.w3.org/1999/xlink" xlink:type="simple"><person-group><name name-style="western"><surname>Wood</surname><given-names>KR</given-names></name><name name-style="western"><surname>Oppenheimer</surname><given-names>H</given-names></name><name name-style="western"><surname>Keir</surname><given-names>M</given-names></name></person-group> (<year>2019</year>) <source>Checklist of endemic Hawaiian vascular plant taxa considered possibly extinct in the wild.</source><publisher-name>National Tropical Botanical Garden</publisher-name>, <publisher-loc>Technical Report #314</publisher-loc>, <size units="page">16 pp</size>.</mixed-citation></ref><ref id="B6"><mixed-citation xmlns:xlink="http://www.w3.org/1999/xlink" xlink:type="simple"><person-group><name name-style="western"><surname>Heinen</surname><given-names>JH</given-names></name><name name-style="western"><surname>van Loon</surname><given-names>EE</given-names></name><name name-style="western"><surname>Hansen</surname><given-names>DM</given-names></name><name name-style="western"><surname>Kissling</surname><given-names>WD</given-names></name></person-group> (<year>2018</year>) <article-title>Extinction-driven changes in frugivore communities on oceanic islands.</article-title><source>Ecography</source><volume>41</volume>(<issue>8</issue>): <fpage>1245</fpage>–<lpage>1255</lpage>. <ext-link xlink:href="10.1111/ecog.03462" ext-link-type="doi" xlink:type="simple">https://doi.org/10.1111/ecog.03462</ext-link></mixed-citation></ref></ref-list></tp:taxon-treatment>
